# Supplementary material for: Lipidomics and genomics of Mycobacterium tuberculosis reveal lineage-specific trends in mycolic acid biosynthesis
Source: Microbiologyopen. 2014 Sep 19;3(6):823–35. doi: 10.1002/mbo3.193 (PMC4263507; doi:10.1002/mbo3.193)
Supplement: Table S1 — Median-fold normalized MA intensities. [file mbo30003-0823-sd2.xlsx]

## Sheet: Sheet1
	Median intensity (raw data)	150	341.667	783.333	1291.67	183.333	600	640	1091.67	741.667	750	441.667	791.667	416.667	466.667	616.667	416.667	550	375	550	416.667	991.667	1550	2333.33	5250	2458.33	8800	11991.7	1208.33	1191.67	7141.67	916.667	1583.33	1025	18875	1516.67	2433.33
MRM	MAs specied	132L1	63L1	62L1	134L1	64L1	65L1	81L1	32L1	130L2	116L2	10L2	5L2	34L2	53L2	147L2	140L2	30L2	2L2	17L2	59L2	3L2	91L6	88/89L6	89/88L6	92L6	98L6	90L6	60L6	107L4	120L4	142L4	131L4	148L4	112L4	101l4	137L4
Alpha_C26/1220.5/395.3	α-MA C84H164O3(26)	6.33333	4.39024	8.40426	3.89677	3.63636	3.47222	2.09375	3.66412	3.75281	1.68889	1.32075	1.91579	4.08	1.10714	4.62162	3.68	3.42424	3.86667	2.36364	2.32	4.30252	1.68817	1.67143	1.34286	1.70847	3.57576	1.90271	3.43448	2.55944	2.11902	7.81818	1.82105	2.14634	1.80486	2.18681	1.63014
Alpha_C26/1192.4/395.3	α-MA C82H160O3(26)	8.22222	7.36585	10.3617	3.93548	6.36364	6.58333	4.5	6.42748	7.01124	3.26667	5.16981	6.63158	5.24	5.46429	7.21622	6.84	7.63636	7.77778	6.09091	6.16	8.40336	3.35484	2.8	4.17778	3.22034	6.84091	4.57818	7.04828	5.38462	3.66861	8.27273	3.88421	5.62602	5.26446	4.63736	3.35616
Alpha_C26/1178.4/395.3	α-MA C81H158O3(26)	0.666667	0.487805	1.19149	0.232258	0.363637	0.361111	0.1875	0.763359	0.494382	0.155556	0.603774	0.757895	0.76	0.464286	0.486486	0.72	0.363636	0.355555	0.121212	0.52	0.857143	0.731183	0.178571	0.51746	0.40678	0.638258	0.796386	0.744828	0.447552	0.478413	0.490909	0.242105	0.487805	0.301987	0.659341	0.321918
Alpha_C26/1164.4/395.3	α-MA C80H156O3(26)	14.5556	15.3659	21.0426	7.81935	16.4545	13.5278	9.8125	16.0916	16.7416	7.15556	14.8302	19.3684	20.56	15.3214	12.4595	18.6	17.9091	21.2444	17.2424	14.68	19.3782	9.86022	6.98571	11.1111	8.51525	15.0492	12.8019	14.5103	10.014	12.8541	18.4727	7.35789	15.0407	12.4503	13.6923	11.2192
Alpha_C26/1150.4/395.3	α-MA C79H154O3(26)	0.333333	1.41463	1.85106	0.425806	0.545455	1.22222	0.3125	0.885496	0.898876	0.222222	0.679245	0.842105	1.52	1.10714	0.72973	2.44	0.69697	0.933333	0.727273	0.48	1.47899	1.26882	0.464286	0.961905	0.915254	1.18182	1.69006	0.924138	0.713287	0.494749	0.927273	0.568421	1.5122	0.55894	0.934066	0.890411
Alpha_C26/1136.4/395.3	α-MA C78H152O3(26)	13.7778	12.1463	16.5532	12.0516	28.6364	17.1944	10.3438	12.1221	13.3933	7.08889	12.3396	21.7263	15.08	14.6429	10.3243	13.92	13.5152	21.0667	11.5758	13.92	14.5378	9.70968	10.2786	12.546	11.9458	15.6951	13.5261	18.5931	20.2378	12.7655	14.6364	12.2737	19.0894	15.7536	16.7802	13.1712
Alpha_C26/1122.4/395.3	α-MA C77H150O3(26)	0.555555	0.243902	0.893617	0.477419	0.727273	0.833333	0.4375	0.900763	0.561798	0.0888889	0.490566	0.526316	0.68	1.14286	0.297297	0.84	1.0303	0.311111	0.393939	0.32	0.823529	1.10753	0.342857	0.726984	0.833898	0.875	0.961779	0.924138	0.811189	0.429405	0.618182	0.642105	1.00813	0.398234	0.835165	0.835616
Alpha_C26/1108.4/395.3	α-MA C76H148O3(26)	1.44444	1.70732	0.765957	1.80645	4.45455	1.66667	1.09375	0.824427	1.41573	0.888889	1.24528	1.45263	0.88	1.5	0.675676	0.72	1.27273	1.33333	0.969697	0.84	1.56303	1.31183	1.86429	1.79365	1.5322	2.21591	1.36067	2.28966	2.37762	1.69195	0.618182	1.47368	2.30894	2.2649	2.59341	1.91781
Alpha_C24/1192.4/367.3	α-MA C82H160O3(24)	6.11111	3.56098	3.21277	2.89032	1.45455	1.25	1.96875	1.45038	2.13483	2.31111	1.43396	1.78947	1.56	1.64286	2.56757	1.56	1.81818	2.04444	1.48485	2.32	1.88235	0.989247	1.17143	0.796825	1.22034	1.46591	1.25365	1.02069	1.2028	1.43291	4.01818	1.93684	0.894309	1.49845	0.912088	1.39041
Alpha_C24/1178.4/367.3	α-MA C81H158O3(24)	0.777778	0.195122	0.106383	0.232258	0	0	0.15625	0.122137	0.0898877	0.111111	0.0754716	0.147368	0.12	0.5	0.0270271	0.28	0	0.0888888	0	0.0799999	0.201681	0.139785	0.1	0.0571429	0.135593	0.0738636	0.066713	0.193103	0.013986	0.126021	0.218182	0.0736842	0.0650407	0.135099	0.131868	0.205479
Alpha_C24/1164.4/367.3	α-MA C80H156O3(24)	5.11111	6.2439	5.89362	5.01935	4.18182	2.55556	4.15625	3.55725	6.78652	5.13333	5.96226	6.4	2.44	3.78571	7.16216	4.48	5.69697	8.35556	5.66667	6.64	6.11765	1.8172	3.73571	2.53651	3.41017	3.28409	3.79569	2.45517	4.16783	4.69078	6.45455	3.57895	2.61789	4.62517	3.73626	2.4863
Alpha_C24/1150.4/367.3	α-MA C79H154O3(24)	0.777778	0.439024	0.319149	0.141935	1	0.25	0.25	0.473282	0.337079	0.266667	0.264151	0.336842	0.24	0.75	0.324324	1	0.454545	0.266667	0.0909091	0.44	0.672269	0.623656	0.328571	0.263492	0.359322	0.270833	0.432245	0.386207	0.181818	0.261377	0.236364	0.231579	0.211382	0.284327	0.285714	0.363014
Alpha_C24/1136.4/367.3	α-MA C78H152O3(24)	9.77778	13.4634	9.70213	10.0387	10.9091	8.86111	9.90625	8.10687	16.0449	15.1778	15.3208	15.8947	7.32	14.6429	13.5135	8.04	13.6061	18.5333	11.5152	16.4	12.1513	6.06452	9.83571	7.88571	8.82034	7.80303	9.32592	5.33793	11.986	11.6289	15.1455	12	6.81301	14.8424	7	8.73973
Alpha_C24/1122.4/367.3	α-MA C77H150O3(24)	0.333333	0.439024	0.574468	0.529032	1	0.583333	0.5	0.534351	0.449438	0.4	0.377359	0.736842	0.8	0.5	0.648649	0.92	0.848485	0.4	0.878788	1.04	0.789916	1	0.471429	0.507937	0.644068	0.556818	0.749131	0.317241	0.503497	0.492415	0.654545	0.536842	0.601626	0.571302	0.406593	0.506849
Alpha_C24/1108.4/367.3	α-MA C76H148O3(24)	11.6667	13.9024	8.82979	18.6452	20	8.61111	15.375	7.9084	10.764	17.7111	14.2264	14.0211	4.84	15.2857	16.8108	8.28	12.5152	16.6222	13	13.28	10.3697	8.48387	10.5857	8.93968	12.7797	11.9223	9.08687	10.4138	14.3077	15.2485	11.6727	15.4632	9.7561	19.7678	12.5934	15.3288
Alpha_C24/1094.4/367.3	α-MA C75H146O3(24)	0.777778	0.0975609	0.510638	0.387097	0.272727	0.277778	0.5625	0.259542	0.337079	0.422222	0.45283	0.989474	0.24	0.642857	0.216216	0.2	0.272727	0.4	0.484849	0.24	0.504202	0.741935	0.307143	0.352381	0.583051	0.410985	0.47255	0.662069	0.545455	0.413069	0.472727	0.726316	0.406504	0.335541	0.384615	0.767123
Alpha_C24/1080.4/367.3	α-MA C74H144O3(24)	0.777778	0.585366	0.404255	2.12903	2.81818	1.19444	1.5625	0.473282	0.764045	2.28889	1.39623	1.01053	1.2	1.85714	1.27027	0.28	1.18182	1.06667	0.757576	0.92	1.02521	0.827957	1.47857	1.2381	1.48475	1.12879	1.0827	1.07586	1.88811	1.45391	0.654545	1.8	0.99187	2.42737	1.9011	1.4726
Alpha_C22/1164.4/339.3	α-MA C80H156O3(22)	0.777778	0.243902	0.191489	0.580645	0.272727	0	0.09375	0.0916031	0.247191	0.4	0	0.105263	0.24	0.107143	0.108108	0	0.272727	0.177778	0.151515	0.2	0.0672269	0.16129	0.4	0.0952381	0.237288	0.094697	0.047255	0.0413793	0.0559441	0.214702	0.709091	0.526316	0.0325203	0.183664	0.0989011	0.136986
Alpha_C22/1150.4/339.3	α-MA C79H154O3(22)	0	0	0.0425531	0.0129033	0	0.111111	0	0	0.022472	0.0222223	0.113208	0	0	0	0.0270271	0	0.0303031	0	0	0	0	0.0322581	0.0142857	0.0126984	0.00677967	0.00378788	0.00833912	0.0137931	0.041958	0.00933489	0.0545455	0.0210526	0	0.011479	0.021978	0.00684933
Alpha_C22/1136.4/339.3	α-MA C78H152O3(22)	1.22222	1.41463	0.468085	0.890323	0.545455	0.166667	0.5625	0.335878	0.539326	0.488889	0.377359	0.378947	0.2	0.392857	0.297297	0.2	0.363636	0.311111	0.424242	0.52	0.319328	0.16129	0.671429	0.320635	0.39322	0.153409	0.220987	0.151724	0.195804	0.613769	0.490909	0.842105	0.325203	0.597792	0.230769	0.191781
Alpha_C22/1122.4/339.3	α-MA C77H150O3(22)	0	0	0.0425531	0.0129033	0.0909093	0	0.09375	0	0.022472	0.133333	0.188679	0.0210527	0	0.0714285	0.0270271	0	0	0	0.0909091	0	0.0168068	0.0537634	0.0214286	0.0063492	0.00677967	0.00946969	0.0236275	0.0275862	0.013986	0.0303384	0.0181819	0.0315789	0.0162602	0.0220751	0.021978	0.0136986
Alpha_C22/1108.4/339.3	α-MA C76H148O3(22)	1.11111	1.80488	1.04255	2.02581	1.54545	0.972222	1.875	0.396947	1.19101	1.37778	1.20755	0.821053	0.52	0.571429	1.10811	0.36	1.42424	1.28889	1.30303	1.04	0.655462	0.430108	1.86429	0.901587	1.13898	0.395833	0.728284	0.634483	0.713287	1.40023	1.52727	2.65263	0.504065	1.84459	0.593407	0.575342
Alpha_C22/1094.4/339.3	α-MA C75H146O3(22)	0	0	0.0851064	0.0129033	0	0.138889	0.0625	0.0458015	0	0.0222223	0	0.0421052	0	0.0357144	0.054054	0	0.0303031	0	0.0909091	0.0400001	0.0336134	0.0537634	0.0642857	0.0222222	0.0677966	0.0132576	0.0583739	0	0	0.0350058	0.0909091	0.0631579	0.0487805	0.0538631	0.054945	0.00684933
Alpha_C22/1080.4/339.3	α-MA C74H144O3(22)	0.888889	1.26829	0.680851	2.43871	1.54545	0.416667	2.15625	0.442748	0.831461	1.44444	0.490566	0.48421	0.32	0.607143	0.837838	0.2	0.878788	0.977778	1.09091	0.76	0.470588	0.430108	1.97857	0.949206	1.70847	0.456439	0.643502	0.62069	0.573427	1.93232	0.981818	2.46316	0.390244	1.87285	0.989011	0.856164
Alpha_C22/1066.4/339.3	α-MA C73H142O3(22)	0.111111	0.195122	0	0.103226	0	0	0	0	0.0449438	0.0444444	0	0	0.0400001	0.0357144	0	0	0.060606	0	0	0.0400001	0	0.0322581	0.0714286	0.0126984	0.0677966	0.0246212	0.0208478	0	0.013986	0.0700117	0.0545455	0.157895	0.0325203	0.0282561	0.0439561	0.0410959
Alpha_C22/1052.4/339.3	α-MA C72H140O3(22)	0	0.0975609	0.148936	0.348387	0	0.0833333	0.15625	0.0152672	0.134831	0.0888889	0.0754716	0	0.12	0	0.108108	0.0400001	0.242424	0.0888888	0	0.0400001	0.134454	0.0215054	0.292857	0.120635	0.21017	0.0435606	0.0514246	0.0413793	0.0979021	0.130688	0	0.252632	0.0325203	0.143929	0.120879	0.0890411
Methoxy_C26/1308.5/395.3	M-MA C89H176O4(26)	2.33333	1.41463	2.12766	1.48387	1	1.63889	0.59375	2.53435	1.4382	0.777778	1.24528	1.53684	1.72	1.42857	1.27027	3	1.18182	1.11111	1.33333	2.28	2.05042	1.6129	1.09286	1.6381	1.26102	2.39583	1.90827	3.43448	1.81818	1.50758	2.07273	0.957895	2.94309	1.10287	1.81319	1.72603
Methoxy_C26/1294.5/395.3	M-MA C88H174O4(26)	0.333333	0.439024	1.25532	0.709677	0.636364	1.02778	0.34375	1.14504	0.786517	1.4	1.24528	1.72632	1.44	0.928571	0.783784	1.48	1.24242	1.33333	1.09091	1.08	0.97479	1.08602	1.02143	1.08254	1.1322	1.00947	0.997915	1.50345	1.11888	1.27655	1.45455	1.27368	1.69106	1.38808	0.879121	1.20548
Methoxy_C26/1280.5/395.3	M-MA C87H172O4(26)	3.88889	5.07317	7.38298	5.53548	6.27273	8.44444	3.9375	11.5878	7.50562	6.37778	5.92453	7.17895	8.12	6.53571	6.75676	5.72	8.66667	7.33333	6.54545	5.88	7.41176	7.06452	4.14286	7.97778	5.51864	7.04735	9.19249	8.86897	7.86014	5.07585	6.49091	5.41053	7.38211	6.76998	9.08791	7.22603
Methoxy_C26/1266.5/395.3	M-MA C86H170O4(26)	1.44444	1.31707	3.04255	1.67742	1.18182	2.77778	1.15625	2.38168	1.66292	1.26667	1.13208	1.64211	2.68	1	1.13514	2.64	1.24242	1.51111	1.0303	1.36	1.88235	2.07527	0.892857	1.42857	1.25424	1.90152	2.15566	2.78621	1.76224	1.15753	2.07273	1.17895	2.2439	1.10728	2.1978	2.29452
Methoxy_C26/1252.5/395.3	M-MA C85H168O4(26)	1.33333	4.63415	4	5.57419	8.90909	10.6389	4.75	9.08397	10.382	6.4	6.37736	8.04211	10.64	10.75	7.75676	11.64	11.3939	10.7556	7.45455	12.44	9.73109	9.62366	6.69286	10.6222	7.87797	8.04356	14.4684	13.3793	7.34266	9.3909	5.14545	6.95789	13.8862	9.71744	9.74725	9.90411
Methoxy_C26/1238.5/395.3	M-MA C84H166O4(26)	1.22222	0.682927	1.21277	2.12903	2.09091	1.80556	1.375	3.60305	1.77528	1.17778	1.69811	1.89474	3	2.17857	1.05405	2.56	2.39394	1.37778	1.42424	1.48	2.53782	2.44086	1.61429	2.52381	2.09492	1.96212	4.81445	2.12414	1.69231	1.43057	1.43636	1.66316	3.15447	1.29272	3.0989	2.50685
Methoxy_C26/1224.5/395.3	M-MA C83H164O4(26)	1.22222	1.60976	1.44681	2.4	4	3.38889	1.34375	4.22901	3.07865	3.88889	3.54717	4.18947	3.28	4	2.13514	3.12	2.75758	2	3.27273	3.24	2.84034	2.67742	4.02857	4.5746	3.59322	2.82197	5.40931	5.65517	3.3007	3.35356	2.47273	3.04211	4.45528	3.18411	5.07692	4.41096
Methoxy_C26/1210.5/395.3	M-MA C82H162O4(26)	0.222222	0.390244	0.404255	0.451613	1	0.861111	0.15625	0.992366	0.764045	0.711111	0.867924	1.30526	1.12	0.892857	0.351351	1.6	0.969697	0.844445	1.09091	0.68	1.46218	1.60215	0.778571	1.38095	0.983051	0.679924	1.98193	1.11724	0.895105	0.809802	0.454545	0.821053	1.30081	0.620751	1.52747	0.863014
Methoxy_C26/1196.4/395.3	M-MA C81H160O4(26)	0.111111	0.439024	0.255319	0.851613	0.363637	1.19444	0.4375	0.885496	0.58427	1.02222	0.981132	1.32632	1	1	0.513514	0.72	0.909091	0.577778	0.515151	1.16	0.605042	0.698925	1.2	1.28889	1.05085	0.721591	1.29812	0.855172	1.03497	0.910152	0.327273	0.989474	1.05691	0.995143	0.89011	1.00685
Methoxy_C24/1280.5/367.3	M-MA C87H172O4(24)	2.33333	1.41463	1.65957	2.55484	0.545455	0.944445	1.5625	2.10687	1.16854	1.97778	1.43396	1.70526	1.16	1.82143	1.7027	1.6	1.72727	1.91111	1.60606	2	1.31092	1	1.21429	1.23175	1.33559	1.25568	1.89715	1.21379	2	1.26021	2.2	2.09474	1.08943	1.51258	1.85714	2.14384
Methoxy_C24/1266.5/367.3	M-MA C86H170O4(24)	0.888889	0.731707	0.765957	0.851613	0.454545	0.777778	0.90625	0.59542	1.55056	1.66667	0.754717	0.842105	0.48	1.25	1.27027	0.4	0.575758	1.33333	0.878788	1.2	0.588235	0.677419	1.09286	0.542857	0.888136	0.418561	0.889507	0.744828	0.965035	1.08985	1.09091	1.23158	0.373984	1.34658	0.791209	1.31507
Methoxy_C24/1252.5/367.3	M-MA C85H168O4(24)	3.88889	3.65854	2.80851	4.73548	4.45455	4.16667	5.5	4.35115	6.83146	8.66667	6.22642	5.72632	4.44	7.17857	5.37838	4	5.75758	4.44444	5.81818	5.92	5.79832	4.75269	5.42857	5.8127	6.65085	3.16667	6.45309	5.44828	5.37063	4.94282	4.89091	8.09474	4.61789	6.10419	6.56044	5.46575
Methoxy_C24/1238.5/367.3	M-MA C84H166O4(24)	0.888889	1.65854	1.21277	1.50968	1.45455	1.11111	1.4375	1.35878	1.75281	1.04444	1.66038	0.757895	1.32	0.785714	1.21622	1.04	1.0303	0.755555	1.18182	1.52	1.19328	1.11828	1.26429	1.38095	1.36271	0.776515	0.95066	1.0069	1.2028	1.2182	1.41818	1.38947	1.5935	1.25651	1.34066	1.11644
Methoxy_C24/1224.5/367.3	M-MA C83H164O4(24)	2	3.70732	2.74468	6.33548	6.54546	4.47222	6.21875	4.8855	9.1236	11.8222	7.0566	6.23158	4.44	11.25	5.27027	4.88	6.12121	5.77778	8.15152	11.92	4.23529	3.98925	8.05714	8.38413	7.05763	3.73674	7.86101	3.47586	5.65035	7.52859	3.87273	8.32632	7.21951	9.26976	5.62637	10.2329
Methoxy_C24/1210.5/367.3	M-MA C82H162O4(24)	0.666667	1.02439	0.531915	0.83871	1.63636	1.08333	1.25	1.09924	1.77528	1.84444	1.16981	1.68421	1.12	1.07143	1.59459	1.56	1.33333	1.73333	1.81818	1.36	1.64706	1.80645	1.22857	1.46032	1.68136	0.649621	1.8499	1.10345	1.06294	1.00583	0.890909	1.41053	1.41463	1.00486	1.41758	2.28082
Methoxy_C24/1196.4/367.3	M-MA C81H160O4(24)	1	1.36585	0.829787	3.40645	2.81818	2.08333	2.3125	2.74809	4.24719	6.28889	3.77359	2.82105	2.04	3.53571	2.97297	1.88	3.69697	2.97778	4.48485	5	2.43697	2.30108	4.20714	4.41587	3.60678	1.49432	3.14663	1.90345	2.93706	3.25788	1.89091	3.47368	3.13821	3.81545	3.91209	3.94521
Methoxy_C24/1182.4/367.3	M-MA C80H158O4(24)	0.222222	0.195122	0.319149	0.76129	0.363637	0.611111	0.46875	0.519084	0.651685	0.622222	0.830189	0.568421	0.16	0.535714	0.513514	0.4	0.666667	0.311111	0.515151	1.08	0.487395	0.569892	0.742857	0.819048	1.01017	0.329545	0.970118	0.57931	0.755245	0.62077	0.527273	0.694737	0.682927	0.633113	0.791209	0.938356
Methoxy_C22/1252.5/339.3	M-MA C85H168O4(22)	0.111111	0.243902	0.191489	0.387097	0	0.222222	0.03125	0.0305343	0.224719	0.2	0.301887	0.0421052	0	0.0714285	0.0270271	0.0400001	0	0.0888888	0.272727	0.0799999	0.134454	0.0322581	0.357143	0.196825	0.176271	0.0700758	0.105629	0.0827586	0.0559441	0.163361	0.363636	0.305263	0.0325203	0.213687	0.252747	0.0753425
Methoxy_C22/1238.5/339.3	M-MA C84H166O4(22)	0	0.195122	0.106383	0.0774194	0	0	0	0.0763358	0.022472	0.244444	0.0377359	0.0210527	0	0	0.108108	0.12	0.121212	0	0.121212	0.0400001	0.0840336	0.0107527	0.228571	0.0380952	0.0881356	0.0208333	0.0430855	0.0827586	0	0.10035	0.0545455	0.357895	0	0.133333	0.010989	0.0684932
Methoxy_C22/1224.5/339.3	M-MA C83H164O4(22)	0.888889	0.878049	0.382979	0.929032	0.454545	0.361111	0.78125	0.274809	0.629214	1.15556	0.641509	0.210526	0.28	0.357143	0.594595	0.24	0.363636	0.4	0.727273	0.92	0.268908	0.182796	1.07857	0.565079	0.80678	0.215909	0.319666	0.22069	0.34965	0.742124	0.490909	1.85263	0.341463	0.732892	0.549451	0.465753
Methoxy_C22/1210.5/339.3	M-MA C82H162O4(22)	0	0.243902	0.0638298	0.193548	0.0909093	0	0.21875	0.0458015	0.0674157	0.155556	0.0754716	0.126316	0	0.25	0.108108	0.0400001	0.0303031	0	0.121212	0.16	0.168067	0.0537634	0.271429	0.0666667	0.176271	0.0284091	0.056984	0	0.0559441	0.107351	0.0545455	0.326316	0.0487805	0.0900662	0.153846	0.0890411
Methoxy_C22/1196.4/339.3	M-MA C81H160O4(22)	0.444445	0.390244	0.170213	0.954839	0.363637	0.472222	1.09375	0.458015	0.853933	1.08889	0.943396	0.442105	0.32	0.571429	0.675676	0.4	0.69697	0.4	0.818182	0.8	0.285714	0.225806	1.49286	0.774603	1.39661	0.229167	0.47394	0.496552	0.629371	1.01984	0.454545	1.61053	0.666667	1.21854	0.758242	0.568493
Methoxy_C22/1182.4/339.3	M-MA C80H158O4(22)	0.111111	0.0975609	0	0.206452	0	0.194445	0.40625	0.0458015	0.157303	0.177778	0.188679	0.0631579	0	0.321429	0.054054	0	0.212121	0.266667	0.121212	0	0.0504202	0.0430108	0.221429	0.136508	0.244068	0.0454545	0.100069	0.0827586	0.0559441	0.196033	0.0363636	0.410526	0.0487805	0.151876	0.0879121	0.143836
Methoxy_C22/1168.4/339.3	M-MA C79H156O4(22)	0	0.0975609	0.0638298	0.296774	0.181818	0.0555555	0.40625	0.167939	0.0898877	0.422222	0.566038	0.0842106	0.0799999	0.214286	0.189189	0.0799999	0.363636	0.222222	0.30303	0.28	0.15126	0.107527	0.635714	0.412698	0.461017	0.0530303	0.254343	0.17931	0.195804	0.436406	0.0545455	0.705263	0.162602	0.415011	0.197802	0.232877
Keto_C26/1306.5/395.3	K-MA C89H174O4(26)	1	0.97561	1.34043	0.735484	0.181818	0.638889	0.375	1.0687	0.449438	0.377778	0.264151	0.610526	0.64	0.607143	0.567568	0.68	0.515151	0.4	0.757576	0.48	0.739496	0.655914	0.128571	0.485714	0.318644	0.785985	0.466991	0.731034	0.685315	0.305718	1.03636	0.326316	0.373984	0.342605	0.604396	0.732877
Keto_C26/1292.5/395.3	K-MA C88H172O4(26)	1.44444	1.95122	4.95745	1.32903	0.818182	1.30556	1.25	1.22137	1.05618	0.688889	0.943396	0.736842	1.88	0.571429	0.756757	1.52	0.727273	1.02222	0.393939	0.96	1.69748	1.78495	0.471429	0.965079	0.738983	1.16098	1.00208	1.3931	0.811189	0.427071	1.4	0.589474	0.845528	0.379691	1.34066	0.773973
Keto_C26/1278.5/395.3	K-MA C87H170O4(26)	2.77778	2	3.46809	2.18065	2	3.36111	2.1875	3.89313	3.93258	1.48889	2.18868	4.4	2.36	2.82143	3.78378	3.2	3.33333	2.75556	3.60606	2.6	2.58824	3.12903	1.38571	2.71111	1.93898	3.24053	2.57401	3.94483	2.51748	2.4084	4.45455	2.15789	2.76423	2.26843	2.62637	4.55479
Keto_C26/1264.5/395.3	K-MA C86H168O4(26)	4.66667	3.60976	9.7234	5.25161	9.45455	7.30556	5	7.37405	5.55056	2.22222	2.90566	3.38947	5.6	3.21429	5.45946	7.08	6.81818	4.66667	4.09091	3.36	6.06723	5.36559	1.99286	3.38413	3.57288	6.08523	5.4663	4.77241	3.98601	3.00117	4.30909	2.62105	6.4065	2.07329	6.7033	5.15068
Keto_C26/1250.5/395.3	K-MA C85H166O4(26)	0.222222	0.536585	0.808511	0.812903	1.18182	0.972222	0.59375	1.00763	0.741573	0.555556	0.90566	0.905263	1	1	0.540541	1.28	0.575758	0.711111	0.727273	0.6	0.789916	1.09677	0.635714	1.03492	0.847458	1.14773	0.988186	1.47586	1.09091	0.669778	0.709091	0.621053	1.02439	0.825607	1.01099	0.938356
Keto_C26/1236.5/395.3	K-MA C84H164O4(26)	1.66667	3.90244	5.14894	3.01935	3.81818	4.02778	2.25	3.87786	4.04494	2.44444	2.56604	3.81053	4.56	3.57143	3	4.84	2.81818	2.93333	2.42424	3.4	3.0084	4.48387	1.95714	3.60952	2.75254	3.94886	4.86727	4.16552	3.11888	2.67678	3.70909	2.4	5.12195	2.01943	5.79121	4.40411
Keto_C26/1222.5/395.3	K-MA C83H162O4(26)	1.66667	1.70732	2.40426	0.76129	1.72727	1.11111	0.84375	1.46565	1.10112	0.533333	0.377359	1.17895	1.36	1.10714	1.05405	1.68	0.939394	0.933333	0.515151	0.92	1.96639	1.30108	0.792857	1.04127	0.989831	1.23864	1.16609	1.26897	0.671329	0.553092	1.70909	0.936842	1.20325	0.613687	1.25275	0.952055
Keto_C26/1208.5/395.3	K-MA C82H160O4(26)	1.22222	0.780488	1.14894	1.13548	2.45455	1.55556	1.15625	1.34351	1.79775	0.866667	1.28302	1.51579	1.2	2.07143	1.08108	2.32	2.27273	1.15556	1.12121	0.76	1.34454	0.892473	1.05714	1.6381	1.03729	1.46402	1.82349	1.36552	1.32867	1.27188	0.654545	1.01053	1.57724	0.991611	2.49451	1.63699
Keto_C26/1194.4/395.3	K-MA C81H158O4(26)	2.88889	1.70732	2.87234	1.39355	1.18182	2.11111	1.1875	1.70992	2.20225	0.977778	1.81132	1.81053	3	1.92857	1.16216	2.28	1.39394	1.77778	1.60606	2.32	2.08403	1.58065	1.04286	1.44762	1.13898	1.50189	1.58443	1.58621	1.09091	1.22987	2.01818	1.01053	1.64228	1.06755	1.9011	1.47945
Keto_C26/1180.4/395.3	K-MA C80H156O4(26)	0.111111	0.195122	0.851064	0.748387	0.454545	1.58333	0.375	1.23664	0.921348	1.02222	0.641509	1.49474	1.36	0.964286	0.945946	0.76	0.818182	0.666667	1.15152	0.72	1.09244	1.17204	0.8	1.27302	0.80678	0.99053	0.872828	0.993103	0.965035	0.793466	1.01818	0.568421	0.926829	0.717881	1.75824	1.21918
Keto_C26/1166.4/395.3	K-MA C89H154O4(26)	1.88889	3.70732	4.55319	1.74194	2.72727	3.61111	1.71875	3.9542	3.86517	1.77778	3.4717	4.21053	5.4	3.42857	3.75676	3.44	4.21212	4.88889	2.15152	3.24	5.29412	2	2.40714	3.27302	1.98644	3.10795	3.14524	3.07586	2.64336	1.7783	3	2.38947	4.0813	2.58985	3.94505	3.0274
Keto_C26/1152.4/395.3	K-MA C78H152O4(26)	0.444445	0.0487806	1.3617	0.464516	0.181818	0.944445	0.375	0.916031	0.696629	0.311111	0.264151	1.01053	1.12	0.821428	0.621622	0.84	1.27273	0.844445	0.606061	0.32	0.957983	0.688172	0.435714	0.933333	0.705085	1.14962	1.00486	1.04828	0.895105	0.490082	0.763636	0.368421	1.18699	0.578366	1.24176	1.13699
Keto_C26/1138.4/395.3	K-MA C77H150O4(26)	2.77778	3.5122	3.68085	2.59355	3.27273	4.19444	2.78125	3.1145	3.03371	2.02222	2.90566	4.04211	2.8	2.46429	3.02703	4	3.54545	3.77778	2.15152	2.48	3.59664	3.77419	1.7	2.57143	2.4678	3.78788	3.01876	3.82069	3.8042	2.34072	2.58182	3.22105	3.80488	3.38013	4.04396	3.91096
Keto_C26/1124.4/395.3	K-MA C76H148O4(26)	0.777778	0.682927	0.702128	0.606452	1.18182	0.694445	0.25	0.580153	0.269663	0.0888889	0.188679	0.778947	0.64	0.321429	0.540541	0.36	0.545455	0.311111	0.606061	0.48	0.689076	0.354839	0.335714	0.68254	0.711864	1.12121	0.401668	0.634483	0.811189	0.707118	1.2	0.610526	0.471545	0.324945	0.681319	0.59589
Keto_C26/1110.4/395.3	K-MA C75H146O4(26)	0	0.146341	0.446809	0.451613	0.545455	0.694445	0.40625	0.290076	0.202247	0.288889	0.45283	0.273684	0.16	0.392857	0.378378	0.56	0.636364	0.4	0.333333	0.36	0.554622	0.569892	0.635714	0.342857	0.508475	0.524621	0.450313	0.772414	0.503497	0.366394	0.254545	0.494737	0.95935	0.519205	0.747253	0.664384
Keto_C26/1096.4/395.3	K-MA C74H144O4(26)	0.555555	0	0.191489	0.154839	0.272727	0.277778	0.125	0.320611	0.359551	0.0888889	0.150943	0.252632	0.16	0	0.108108	0.12	0.181818	0.177778	0.212121	0	0.268908	0.268817	0.221429	0.260317	0.413559	0.38447	0.119527	0.248276	0.461538	0.322054	0.181818	0.389474	0.195122	0.15011	0.274725	0.253425
Keto_C24/1278.5/367.3	K-MA C87H170O4(24)	1.44444	0.731707	0.595745	0.993548	0.272727	0.638889	0.84375	0.748092	0.47191	0.777778	0.377359	0.842105	0.28	0.964286	0.540541	0.48	0.333333	0.355555	1.06061	1.4	0.521008	0.462366	0.257143	0.260317	0.39322	0.276515	0.354413	0.427586	0.559441	0.340723	0.672727	0.410526	0.341463	0.330243	0.285714	0.883562
Keto_C24/1264.5/367.3	K-MA C86H168O4(24)	1.55556	1.80488	2.87234	1.85806	0.727273	0.666667	0.75	0.992366	1.01124	0.755556	0.566038	0.842105	0.52	0.678571	1.21622	0.36	0.787879	0.888889	0.909091	0.72	0.97479	0.860215	0.642857	0.6	0.881356	0.621212	0.600417	0.786207	0.587413	0.476079	1.43636	0.652632	0.910569	0.468874	0.901099	0.965753
Keto_C24/1250.5/367.3	K-MA C85H166O4(24)	1.66667	1.60976	1.74468	2.23226	0.636364	1.66667	2	2.50382	2.80899	3.86667	3.66038	3.03158	1.24	2.07143	3.94595	2.12	2.33333	2.44444	2.75758	2.56	1.21008	1.31183	1.92143	1.7619	1.81695	1.70076	1.94719	1.55862	2.64336	2.27771	3.50909	2.16842	1.28455	2.44238	1.58242	4.19863
Keto_C24/1236.5/367.3	K-MA C84H164O4(24)	4.11111	3.46341	4.97872	4.69677	3.27273	2.97222	4.53125	2.68702	4.33708	4.08889	4.37736	2.77895	2.32	2.42857	4.16216	3.2	3.87879	3.02222	2.93939	3.68	3.4958	3.8172	2.2	2.36508	2.8339	3.11174	2.69771	3.76552	2.67133	2.84714	5.2	2.55789	2.61789	2.23576	3.83516	3.41781
Keto_C24/1222.5/367.3	K-MA C83H162O4(24)	0.333333	0.634146	0.574468	0.683871	0.636364	0.416667	0.71875	0.305343	0.786517	0.355556	0.641509	0.421053	0.68	0.821428	0.756757	0.32	0.545455	0.444445	0.848485	0.84	0.705882	0.483871	0.65	0.603175	0.589831	0.418561	0.542043	0.565517	0.685315	0.45741	0.581818	0.526316	0.682927	0.674614	0.384615	0.863014
Keto_C24/1208.5/367.3	K-MA C82H160O4(24)	1.88889	1.56098	1.46809	3.09677	1.72727	2.80556	3	1.37405	2.69663	1.84444	2.9434	1.85263	0.8	2.96429	2.21622	1.8	2.81818	2.97778	1.60606	2.12	1.94958	1.78495	1.24286	2.42857	2.24407	1.47917	2.07783	2.05517	1.62238	2.30805	2	2.48421	1.56098	2.16159	2.69231	2.54795
Keto_C24/1194.4/367.3	K-MA C81H158O4(24)	0.777778	1.07317	0.851064	1.04516	0.909091	0.388889	1.09375	0.442748	0.719101	0.977778	1.01887	0.547368	0.48	0.607143	1.2973	0.68	0.454545	1.02222	0.909091	0.8	0.941176	0.623656	0.657143	0.631746	0.657627	0.647727	0.675469	0.482759	1.11888	0.681447	1.07273	0.842105	0.552846	0.765563	0.758242	0.993151
Keto_C24/1180.4/367.3	K-MA C80H156O4(24)	1.11111	0.390244	0.957447	1.12258	1.27273	1.13889	1.21875	1.12977	0.988764	1.8	1.58491	0.821053	0.68	1.17857	1.08108	1.12	1.90909	1.28889	2.06061	1.16	1.07563	1.03226	0.978571	1.14921	0.820339	0.793561	0.965949	0.662069	1.56643	0.994166	0.636364	0.989474	0.878049	1.14172	1.41758	1.17808
Keto_C24/1166.4/367.3	K-MA C89H154O4(24)	2.33333	1.7561	1.19149	1.00645	0.818182	0.861111	1.21875	1.14504	1.59551	1.37778	1.88679	1.43158	0.8	1.21429	1.51351	1	1.42424	1.86667	1.72727	1.88	0.97479	0.989247	0.742857	0.888889	0.833898	1.04924	1.03961	0.855172	1.58042	1.12019	0.927273	1.16842	0.455285	1.3404	0.923077	0.876712
Keto_C24/1152.4/367.3	K-MA C78H152O4(24)	0.666667	0.926829	0.787234	0.864516	0.454545	0.694445	0.78125	0.671756	1.19101	0.844444	1.0566	0.631579	0.52	0.607143	0.810811	0.44	0.606061	0.8	0.878788	0.64	0.588235	0.591398	0.964286	0.673016	0.515254	0.390152	0.642113	0.537931	0.727273	0.592765	0.436364	0.947368	0.471545	0.701104	0.901099	0.794521
Keto_C24/1138.4/367.3	K-MA C77H150O4(24)	2	2.58537	2.59574	2.42581	2.63636	2.5	2.25	1.80153	3.19101	2.28889	4.26415	3.66316	1.68	3.82143	4.13514	2.72	3.15152	4.22222	3.36364	3.6	3.04202	1.50538	1.94286	1.87302	2.29153	1.85038	2.48367	1.76552	1.88811	3.16686	3	3.53684	1.62602	3.37483	1.81319	2.27397
Keto_C24/1124.4/367.3	K-MA C76H148O4(24)	0.333333	0.97561	0.638298	0.541935	1.18182	0.333333	0.53125	0.412214	0.404494	0.288889	0.45283	0.652632	0.32	0.214286	0.567568	0.36	0.424242	0.622222	0.484849	0.52	0.537815	0.473118	0.414286	0.514286	0.427119	0.583333	0.428075	0.358621	0.573427	0.592765	0.709091	0.494737	0.276423	0.427373	0.461538	0.59589
Keto_C24/1110.4/367.3	K-MA C75H146O4(24)	2.22222	3.7561	1.93617	3.30323	3	2.88889	3.375	1.66412	2.98876	3.02222	2.9434	3.13684	2.6	2.42857	2.7027	1.76	2.78788	3.95556	3.18182	3.52	2.40336	2.17204	2.83571	2.4	2.4	2.26515	2.31828	1.71034	3.28671	2.95449	2.67273	3.53684	2.01626	3.38102	2.72527	2.5274
Keto_C24/1096.4/367.3	K-MA C74H144O4(24)	1.88889	0.829268	0.531915	0.464516	0.636364	0.444444	0.71875	0.137405	0.202247	0.177778	0.339623	0.673684	0.24	0.107143	0.540541	0.36	0.393939	0.8	0.454545	0.28	0.453781	0.44086	0.228571	0.352381	0.501695	0.42803	0.220987	0.372414	0.629371	0.791132	0.563636	0.610526	0.162602	0.388521	0.56044	0.335616
