# Supplementary material for: Lipidomics and genomics of Mycobacterium tuberculosis reveal lineage-specific trends in mycolic acid biosynthesis
Source: Microbiologyopen. 2014 Sep 19;3(6):823–35. doi: 10.1002/mbo3.193 (PMC4263507; doi:10.1002/mbo3.193)
Supplement: Table S2 — List of non-synonymous SNPs found in genes involved in MA anabolism. [file mbo30003-0823-sd3.xlsx]

## Sheet: Sheet1
locus	Rv0129c	Rv0161	Rv0161	Rv0161	Rv0162c	Rv0162c	Rv0194	Rv0194	Rv0194	Rv0194	Rv0194	Rv0194	Rv0194	Rv0242c	Rv0469	Rv0469	Rv0469	Rv0503c	Rv0533c	Rv0533c	Rv0642c	Rv0642c	Rv0644c	Rv0644c	Rv0644c	Rv0774c	Rv0904c	Rv0904c	Rv0973c	Rv0973c	Rv0973c	Rv0974c	Rv0974c	Rv0974c	Rv0974c	Rv0974c	Rv1094	Rv1141c	Rv1141c	Rv1141c	Rv1272c	Rv1273c	Rv1273c	Rv1288	Rv1348	Rv1348	Rv1350	Rv1350	Rv1483
Aminoacid change	F4V	A277V	R293W	A343V	R71L	R31W	R18C	G170V	F341L	G367S	E809G	G870S	P1098L	P18L	S11W	D130N	K260R	V237G	P215S	Q182H	N165S	F95L	E213D	R114L	D108E	T203A	G158E	D23G	S666P	A554S	V43A	R233L	K150N	K51N	H46N	K23E	D30Y	R260H	V121I	G64D	F301L	D522Y	S118G	D62E	V322F	A653T	A47E	S141F	K41R
Genome position	157591	191436	191483	191634	192924	193045	226929	227386	227900	227976	229303	229485	230170	291977	559919	560275	560666	594070	624838	624935	736710	736919	738522	738820	738837	867745	1007708	1008113	1083755	1084091	1085623	1086648	1086896	1087193	1087210	1087279	1222046	1268231	1268649	1268819	1421403	1422487	1423699	1441533	1514010	1515003	1517630	1517912	1673561
Genome coordinate locus	156578..157600	190607..191956	190607..191956	190607..191956	191984..193135	191984..193135	226878..230462	226878..230462	226878..230462	226878..230462	226878..230462	226878..230462	226878..230462	290665..292029	559888..560748	559888..560748	559888..560748	593871..594779	624473..625480	624473..625480	736298..737203	736298..737203	738297..739160	738297..739160	738297..739160	867440..868351	1006693..1008180	1006693..1008180	1083747..1085750	1083747..1085750	1083747..1085750	1085756..1087345	1085756..1087345	1085756..1087345	1085756..1087345	1085756..1087345	1221959..1222786	1268203..1269009	1268203..1269009	1268203..1269009	1420410..1422305	1422302..1424050	1422302..1424050	1441348..1442718	1513047..1515626	1513047..1515626	1517491..1518234	1517491..1518234	1673440..1674183
Orientation gene	-	+	+	+	-	-	+	+	+	+	+	+	+	-	+	+	+	-	-	-	-	-	-	-	-	-	-	-	-	-	-	-	-	-	-	-	+	-	-	-	-	-	-	+	+	+	+	+	+
Gene name	fbpC	-	-	-	adhE1	adhE1	-	-	-	-	-	-	-	fabG	umaA	umaA	umaA	cmaA2	fabH	fabH	mmaA4	mmaA4	mmaA2	mmaA2	mmaA2	-	accD3	accD3	accA2	accA2	accA2	accD2	accD2	accD2	accD2	accD2	desA2	echA11	echA11	echA11	-	-	-	-	-	-	fabG	fabG	fabG1
Sanger gene category	I.H.3	I.B.7	I.B.7	I.B.7	I.B.7	I.B.7	II.C.5	II.C.5	II.C.5	II.C.5	II.C.5	II.C.5	II.C.5	I.H.1	I.H.2	I.H.2	I.H.2	I.H.2	I.H.1	I.H.1	I.H.2	I.H.2	I.H.2	I.H.2	I.H.2	VI	I.H.1	I.H.1	I.A.3	I.A.3	I.A.3	I.A.3	I.A.3	I.A.3	I.A.3	I.A.3	I.H.2	I.A.3	I.A.3	I.A.3	II.C.5	II.C.5	II.C.5	V	II.C.5	II.C.5	I.H.1	I.H.1	I.H.1
COG gene category	COG0627R	COG0277C	COG0277C	COG0277C	COG1062C	COG1062C	COG1132V	COG1132V	COG1132V	COG1132V	COG1132V	COG1132V	COG1132V	COG1028IQR	COG2230M	COG2230M	COG2230M	COG2230M	COG0332I	COG0332I	COG2230M	COG2230M	COG2230M	COG2230M	COG2230M	COG0627R	COG0777I,COG0825I	COG0777I,COG0825I	COG0439I,COG0511I,COG4770I	COG0439I,COG0511I,COG4770I	COG0439I,COG0511I,COG4770I	COG4799I	COG4799I	COG4799I	COG4799I	COG4799I	-	COG1024I	COG1024I	COG1024I	COG1132V	COG1132V	COG1132V	COG0627R,COG1388M	COG1132V,COG2375P	COG1132V,COG2375P	COG1028IQR	COG1028IQR	COG1028IQR
Base in ancestral genome	A	C	C	C	C	G	C	G	C	G	A	G	C	G	C	G	A	A	G	T	T	G	T	C	G	T	C	T	A	C	A	C	T	C	G	T	G	C	C	C	G	C	T	C	G	G	C	C	A
mutation	C	T	T	T	A	A	T	T	G	A	G	A	T	A	G	A	G	C	A	G	C	T	G	A	T	C	T	C	G	A	G	A	A	G	T	C	T	T	T	T	T	A	C	G	T	A	A	T	G
L2N0010	.	.	.	.	.	.	.	.	.	.	.	.	T	.	.	.	.	.	.	.	.	.	G	.	T	.	.	.	.	.	.	.	.	.	.	.	.	.	.	.	.	.	.	.	.	.	.	.	.
L2N0116	.	.	.	.	.	.	.	.	.	.	.	.	T	.	.	.	.	.	.	.	.	.	G	.	T	.	.	.	.	.	.	.	.	.	.	.	.	.	.	.	.	.	.	.	.	.	.	.	.
L2N0002	.	.	.	.	.	.	.	.	.	.	.	.	T	.	.	.	.	.	.	.	.	.	G	.	.	.	.	.	.	.	.	.	.	.	.	.	.	.	.	.	.	.	.	.	.	.	.	.	.
L2N0003	C	.	.	.	.	.	.	.	.	.	.	.	T	.	.	.	.	.	.	.	.	.	G	.	.	.	.	.	.	.	.	.	.	.	.	.	.	.	.	.	.	.	.	.	.	.	.	.	.
L2N0005	.	.	.	.	.	.	.	.	.	.	.	.	T	.	.	.	.	.	.	.	.	.	G	.	.	.	.	.	.	.	.	.	.	.	.	.	.	.	.	.	.	.	.	.	.	.	A	.	.
L2N0034	.	.	.	.	.	.	.	.	.	.	.	.	T	.	.	.	.	.	.	.	.	.	.	.	.	.	.	.	.	.	.	.	.	.	.	.	.	T	.	.	.	.	.	.	.	.	.	.	.
L2N0030	.	.	.	.	.	.	.	.	.	.	.	.	T	.	.	.	.	.	.	.	.	.	G	.	.	.	.	.	.	.	.	.	.	.	.	.	.	.	.	.	.	.	.	.	.	.	.	.	.
L2N0130	.	.	.	.	.	.	.	.	.	.	.	.	T	.	.	.	.	.	.	.	.	.	G	.	T	.	.	.	.	.	.	.	.	.	.	.	.	.	.	.	.	.	.	.	.	.	.	.	.
L2N0053	.	.	.	.	.	.	.	.	.	.	.	.	T	.	.	.	.	.	.	.	.	.	G	.	.	.	.	.	.	.	.	.	.	.	.	.	.	.	.	.	.	.	.	.	.	.	.	.	.
L2N0017	.	.	.	.	.	.	.	.	.	.	.	.	T	.	.	.	.	.	.	.	.	.	G	.	.	.	.	.	.	A	.	.	.	.	.	.	.	.	.	.	.	.	.	.	.	.	.	.	.
L2N0140	.	.	.	.	.	.	.	.	.	.	.	.	T	.	.	.	.	.	.	.	.	.	G	.	.	.	.	.	.	.	.	.	.	.	.	.	.	.	.	.	.	.	.	.	.	.	.	.	.
L2N0147	.	.	.	.	.	.	.	.	.	.	.	.	T	.	.	.	.	.	.	.	.	.	G	.	.	.	.	.	.	.	.	.	.	.	.	.	T	.	.	.	.	.	.	.	.	.	.	.	.
L2N0059	.	.	.	.	.	.	.	.	.	.	.	.	.	.	.	.	.	.	.	.	.	.	.	.	.	.	.	.	.	.	.	.	.	.	.	.	.	.	.	.	.	.	.	.	.	.	.	.	.
L4N0112	.	.	.	.	.	.	.	.	.	.	.	.	.	.	.	.	.	.	.	.	.	.	.	.	.	.	.	.	.	.	.	.	.	.	.	.	.	.	.	.	.	.	.	.	.	.	.	.	.
L4N0137	.	.	.	.	.	.	.	.	.	.	.	.	.	.	.	.	.	.	.	.	Y	.	.	.	.	.	.	.	.	.	.	.	.	.	.	.	.	.	.	.	.	.	.	G	.	.	.	.	.
L4N0101	.	.	.	.	.	.	.	.	.	.	.	.	.	.	.	.	.	.	.	.	C	.	.	.	.	.	.	.	.	.	.	.	.	.	.	C	.	.	.	.	.	.	.	.	.	.	.	.	.
L4N0120	.	.	.	.	.	.	.	.	.	.	.	.	.	.	G	.	.	.	.	.	.	.	.	.	.	.	.	.	.	.	.	.	.	G	.	.	.	.	.	.	.	.	.	.	.	.	.	.	.
L4N0131	.	.	.	T	.	.	.	.	.	.	.	.	.	.	.	.	.	.	.	G	.	.	.	.	.	.	.	.	.	.	.	.	.	.	.	.	.	.	.	.	.	.	.	.	.	.	.	.	.
L4N0148	.	.	.	.	.	.	.	.	.	.	.	A	.	.	.	.	.	.	.	G	.	.	.	.	.	.	.	.	.	.	.	.	.	.	.	.	.	.	.	.	.	.	.	.	.	.	.	.	.
L4N0142	.	.	.	.	.	.	.	.	.	.	.	.	.	.	.	.	.	.	.	.	.	.	.	.	.	.	.	.	.	.	.	.	.	.	.	.	.	.	.	.	.	.	.	.	.	.	.	.	.
L4N0107	.	.	.	.	.	.	.	.	.	.	.	.	.	.	.	.	.	.	.	.	.	.	.	.	.	.	.	.	.	.	.	.	.	.	.	.	.	.	.	.	.	.	.	.	.	.	.	.	.
L1N0132	.	.	.	.	.	.	.	.	.	.	.	.	.	A	.	.	G	.	.	.	.	.	.	.	.	.	.	.	G	.	G	A	.	.	.	.	.	.	T	.	.	.	.	.	T	.	.	.	.
L1N0032	.	.	.	.	M	.	T	.	.	.	.	.	.	.	.	.	G	.	.	.	.	.	.	.	.	.	.	.	G	.	.	A	.	.	.	.	.	.	.	.	.	.	.	.	T	.	.	.	.
L1N0062	.	.	.	.	A	.	T	.	.	.	.	.	.	.	.	.	G	.	.	.	.	.	.	.	.	.	.	.	G	.	.	A	.	.	T	.	.	.	.	.	.	.	.	.	T	.	.	.	.
L1N0134	.	.	.	.	.	.	.	.	.	.	.	.	.	A	.	A	G	C	.	.	.	.	.	.	.	.	.	.	G	.	G	A	.	.	.	.	.	.	.	.	.	.	.	.	T	.	.	.	.
L1N0063	.	.	.	.	A	.	T	.	.	.	.	.	.	.	.	.	G	.	A	.	.	.	.	.	.	.	.	.	G	.	.	A	.	.	T	.	.	.	.	.	.	.	.	.	T	.	.	.	.
L1N0064	.	.	.	.	A	.	T	.	.	.	.	.	.	.	.	.	G	.	.	.	.	.	.	.	.	.	.	.	G	.	.	A	.	.	.	.	.	.	.	.	.	.	.	.	T	.	.	T	.
L1N0065	.	.	T	.	.	A	.	T	.	.	G	.	.	.	.	.	G	.	.	.	.	.	.	.	.	.	.	.	G	.	.	A	.	.	.	.	.	.	.	.	T	.	C	.	T	.	.	.	.
L6N0088	.	.	.	.	.	.	.	.	G	A	.	.	.	.	.	.	.	.	.	.	.	T	.	A	.	C	T	C	.	.	.	.	.	.	.	.	.	.	.	.	.	A	.	.	.	A	.	.	G
L6N0060	.	.	.	.	.	.	.	.	G	A	.	.	.	.	.	.	.	.	.	.	.	T	.	A	.	C	T	C	.	.	.	.	A	.	.	.	.	.	.	.	.	A	.	.	.	A	.	.	.
L6N0089	.	.	.	.	.	.	.	.	.	.	.	.	.	.	.	.	.	.	.	.	.	T	.	A	.	Y	T	C	.	.	.	.	.	.	.	.	.	.	.	.	.	A	.	.	.	A	.	.	.
L6N0090	.	.	.	.	.	.	.	.	.	.	.	.	.	.	.	.	.	.	.	.	.	T	.	M	.	C	Y	.	.	.	.	.	.	.	.	.	.	.	.	.	.	.	.	.	.	A	.	.	.
L6N0098	.	.	.	.	.	.	.	.	.	.	.	.	.	.	.	.	.	.	.	.	.	T	.	A	.	C	T	C	.	.	.	.	.	.	.	.	.	.	.	.	.	A	.	.	.	A	.	.	.
L6N0091	.	.	.	.	.	.	.	.	G	A	.	.	.	.	.	.	.	.	.	.	.	T	.	A	.	C	T	C	.	.	.	.	.	.	.	.	.	.	.	T	.	A	.	.	.	A	.	.	.
L6N0092	.	T	.	.	.	.	.	.	G	.	.	.	.	.	.	.	.	.	.	.	.	T	.	A	.	C	T	C	.	.	.	.	.	.	.	.	.	.	.	.	.	A	.	.	.	A	.	.	.
M.canettii	.	.	.	.	.	.	.	.	-	.	.	.	.	.	.	.	.	.	.	.	.	.	.	.	.	.	.	.	.	.	.	.	.	.	.	.	.	.	.	.	.	.	.	.	.	.	.	.	.
[truncated: 48 more columns]

## Sheet: Sheet2
MTB_anc	A	C	nonsynonymous	Rv0129c	F4V	157591	157591		157591	coding	156578..157600	156578	157600	-	340	57116693	fbpC	Rv0129c	-	I.H.3	COG0627R	secreted	antigen	85-C	FBPC	(85C)	(antigen	85
MTB_anc	C	T	nonsynonymous	Rv0161	A277V	191436	191436		191436	coding	190607..191956	190607	191956	+	449	15607303	-	Rv0161	-	I.B.7	COG0277C	oxidoreductase	nonessential
MTB_anc	C	T	nonsynonymous	Rv0161	R293W	191483	191483		191483	coding	190607..191956	190607	191956	+	449	15607303	-	Rv0161	-	I.B.7	COG0277C	oxidoreductase	nonessential
MTB_anc	C	T	nonsynonymous	Rv0161	A343V	191634	191634		191634	coding	190607..191956	190607	191956	+	449	15607303	-	Rv0161	-	I.B.7	COG0277C	oxidoreductase	nonessential
MTB_anc	C	A	nonsynonymous	Rv0162c	R71L	192924	192924		192924	coding	191984..193135	191984	193135	-	383	57116698	adhE1	Rv0162c	-	I.B.7	COG1062C	zinc-type	alcohol	dehydrogenase	E	subunit	nonessential
MTB_anc	G	A	nonsynonymous	Rv0162c	R31W	193045	193045		193045	coding	191984..193135	191984	193135	-	383	57116698	adhE1	Rv0162c	-	I.B.7	COG1062C	zinc-type	alcohol	dehydrogenase	E	subunit	nonessential
MTB_anc	C	T	nonsynonymous	Rv0194	R18C	226929	226929		226929	coding	226878..230462	226878	230462	+	1194	15607335	-	Rv0194	-	II.C.5	COG1132V	drugs-transport	transmembrane	ATP-binding	protein	ABC	transporter	nonessential
MTB_anc	G	T	nonsynonymous	Rv0194	G170V	227386	227386		227386	coding	226878..230462	226878	230462	+	1194	15607335	-	Rv0194	-	II.C.5	COG1132V	drugs-transport	transmembrane	ATP-binding	protein	ABC	transporter	nonessential
MTB_anc	C	G	nonsynonymous	Rv0194	F341L	227900	227900		227900	coding	226878..230462	226878	230462	+	1194	15607335	-	Rv0194	-	II.C.5	COG1132V	drugs-transport	transmembrane	ATP-binding	protein	ABC	transporter	nonessential
MTB_anc	G	A	nonsynonymous	Rv0194	G367S	227976	227976		227976	coding	226878..230462	226878	230462	+	1194	15607335	-	Rv0194	-	II.C.5	COG1132V	drugs-transport	transmembrane	ATP-binding	protein	ABC	transporter	nonessential
MTB_anc	A	G	nonsynonymous	Rv0194	E809G	229303	229303		229303	coding	226878..230462	226878	230462	+	1194	15607335	-	Rv0194	-	II.C.5	COG1132V	drugs-transport	transmembrane	ATP-binding	protein	ABC	transporter	nonessential
MTB_anc	G	A	nonsynonymous	Rv0194	G870S	229485	229485		229485	coding	226878..230462	226878	230462	+	1194	15607335	-	Rv0194	-	II.C.5	COG1132V	drugs-transport	transmembrane	ATP-binding	protein	ABC	transporter	nonessential
MTB_anc	C	T	nonsynonymous	Rv0194	P1098L	230170	230170		230170	coding	226878..230462	226878	230462	+	1194	15607335	-	Rv0194	-	II.C.5	COG1132V	drugs-transport	transmembrane	ATP-binding	protein	ABC	transporter	nonessential
MTB_anc	G	A	nonsynonymous	Rv0242c	P18L	291977	291977		291977	coding	290665..292029	290665	292029	-	454	15607383	fabG	Rv0242c	-	I.H.1	COG1028IQR	3-ketoacyl-(acyl-carrier-protein)	reductase	nonessential
MTB_anc	C	G	nonsynonymous	Rv0469	S11W	559919	559919		559919	coding	559888..560748	559888	560748	+	286	57116735	umaA	Rv0469	-	I.H.2	COG2230M	mycolic	acid	synthase	nonessential
MTB_anc	G	A	nonsynonymous	Rv0469	D130N	560275	560275		560275	coding	559888..560748	559888	560748	+	286	57116735	umaA	Rv0469	-	I.H.2	COG2230M	mycolic	acid	synthase	nonessential
MTB_anc	A	G	nonsynonymous	Rv0469	K260R	560666	560666		560666	coding	559888..560748	559888	560748	+	286	57116735	umaA	Rv0469	-	I.H.2	COG2230M	mycolic	acid	synthase	nonessential
MTB_anc	A	C	nonsynonymous	Rv0503c	V237G	594070	594070		594070	coding	593871..594779	593871	594779	-	302	15607644	cmaA2	Rv0503c	-	I.H.2	COG2230M	cyclopropane-fatty-acyl-phospholipid	synthase	2	CMAA2	(cyclopropane	fatty	acid
MTB_anc	G	A	nonsynonymous	Rv0533c	P215S	624838	624838		624838	coding	624473..625480	624473	625480	-	335	15607673	fabH	Rv0533c	-	I.H.1	COG0332I	3-oxoacyl-(acyl	carrier	protein)	synthase	III	nonessential
MTB_anc	T	G	nonsynonymous	Rv0533c	Q182H	624935	624935		624935	coding	624473..625480	624473	625480	-	335	15607673	fabH	Rv0533c	-	I.H.1	COG0332I	3-oxoacyl-(acyl	carrier	protein)	synthase	III	nonessential
MTB_anc	T	C	nonsynonymous	Rv0642c	N165S	736710	736710		736710	coding	736298..737203	736298	737203	-	301	15607782	mmaA4	Rv0642c	-	I.H.2	COG2230M	methoxy	mycolic	acid	synthase	nonessential
MTB_anc	G	T	nonsynonymous	Rv0642c	F95L	736919	736919		736919	coding	736298..737203	736298	737203	-	301	15607782	mmaA4	Rv0642c	-	I.H.2	COG2230M	methoxy	mycolic	acid	synthase	nonessential
MTB_anc	T	G	nonsynonymous	Rv0644c	E213D	738522	738522		738522	coding	738297..739160	738297	739160	-	287	15607784	mmaA2	Rv0644c	-	I.H.2	COG2230M	methoxy	mycolic	acid	synthase	nonessential
MTB_anc	C	A	nonsynonymous	Rv0644c	R114L	738820	738820		738820	coding	738297..739160	738297	739160	-	287	15607784	mmaA2	Rv0644c	-	I.H.2	COG2230M	methoxy	mycolic	acid	synthase	nonessential
MTB_anc	G	T	nonsynonymous	Rv0644c	D108E	738837	738837		738837	coding	738297..739160	738297	739160	-	287	15607784	mmaA2	Rv0644c	-	I.H.2	COG2230M	methoxy	mycolic	acid	synthase	nonessential
MTB_anc	T	C	nonsynonymous	Rv0774c	T203A	867745	867745		867745	coding	867440..868351	867440	868351	-	303	57116780	-	Rv0774c	-	VI	COG0627R	hypothetical	protein	nonessential
MTB_anc	C	T	nonsynonymous	Rv0904c	G158E	1007708	1007708		1007708	coding	1006693..1008180	1006693	1008180	-	495	15608044	accD3	Rv0904c	-	I.H.1	COG0777I,COG0825I	putative	acetyl-coenzyme	A	carboxylase	carboxyl	transferase	(subunit
MTB_anc	T	C	nonsynonymous	Rv0904c	D23G	1008113	1008113		1008113	coding	1006693..1008180	1006693	1008180	-	495	15608044	accD3	Rv0904c	-	I.H.1	COG0777I,COG0825I	putative	acetyl-coenzyme	A	carboxylase	carboxyl	transferase	(subunit
MTB_anc	A	G	nonsynonymous	Rv0973c	S666P	1083755	1083755		1083755	coding	1083747..1085750	1083747	1085750	-	667	15608113	accA2	Rv0973c	-	I.A.3	COG0439I,COG0511I,COG4770I	acetyl-/propionyl-coenzyme	A	carboxylase	subunit	alpha	essential
MTB_anc	C	A	nonsynonymous	Rv0973c	A554S	1084091	1084091		1084091	coding	1083747..1085750	1083747	1085750	-	667	15608113	accA2	Rv0973c	-	I.A.3	COG0439I,COG0511I,COG4770I	acetyl-/propionyl-coenzyme	A	carboxylase	subunit	alpha	essential
MTB_anc	A	G	nonsynonymous	Rv0973c	V43A	1085623	1085623		1085623	coding	1083747..1085750	1083747	1085750	-	667	15608113	accA2	Rv0973c	-	I.A.3	COG0439I,COG0511I,COG4770I	acetyl-/propionyl-coenzyme	A	carboxylase	subunit	alpha	essential
MTB_anc	C	A	nonsynonymous	Rv0974c	R233L	1086648	1086648		1086648	coding	1085756..1087345	1085756	1087345	-	529	15608114	accD2	Rv0974c	-	I.A.3	COG4799I	acetyl-/propionyl-CoA	carboxylase	subunit	beta	nonessential
MTB_anc	T	A	nonsynonymous	Rv0974c	K150N	1086896	1086896		1086896	coding	1085756..1087345	1085756	1087345	-	529	15608114	accD2	Rv0974c	-	I.A.3	COG4799I	acetyl-/propionyl-CoA	carboxylase	subunit	beta	nonessential
MTB_anc	C	G	nonsynonymous	Rv0974c	K51N	1087193	1087193		1087193	coding	1085756..1087345	1085756	1087345	-	529	15608114	accD2	Rv0974c	-	I.A.3	COG4799I	acetyl-/propionyl-CoA	carboxylase	subunit	beta	nonessential
MTB_anc	G	T	nonsynonymous	Rv0974c	H46N	1087210	1087210		1087210	coding	1085756..1087345	1085756	1087345	-	529	15608114	accD2	Rv0974c	-	I.A.3	COG4799I	acetyl-/propionyl-CoA	carboxylase	subunit	beta	nonessential
MTB_anc	T	C	nonsynonymous	Rv0974c	K23E	1087279	1087279		1087279	coding	1085756..1087345	1085756	1087345	-	529	15608114	accD2	Rv0974c	-	I.A.3	COG4799I	acetyl-/propionyl-CoA	carboxylase	subunit	beta	nonessential
MTB_anc	G	T	nonsynonymous	Rv1094	D30Y	1222046	1222046		1222046	coding	1221959..1222786	1221959	1222786	+	275	15608234	desA2	Rv1094	-	I.H.2	-	acyl-[acyl-carrier	protein]	desaturase	essential
MTB_anc	C	T	nonsynonymous	Rv1141c	R260H	1268231	1268231		1268231	coding	1268203..1269009	1268203	1269009	-	268	15608281	echA11	Rv1141c	-	I.A.3	COG1024I	enoyl-CoA	hydratase	nonessential
MTB_anc	C	T	nonsynonymous	Rv1141c	V121I	1268649	1268649		1268649	coding	1268203..1269009	1268203	1269009	-	268	15608281	echA11	Rv1141c	-	I.A.3	COG1024I	enoyl-CoA	hydratase	nonessential
MTB_anc	C	T	nonsynonymous	Rv1141c	G64D	1268819	1268819		1268819	coding	1268203..1269009	1268203	1269009	-	268	15608281	echA11	Rv1141c	-	I.A.3	COG1024I	enoyl-CoA	hydratase	nonessential
MTB_anc	G	T	nonsynonymous	Rv1272c	F301L	1421403	1421403		1421403	coding	1420410..1422305	1420410	1422305	-	631	15608412	-	Rv1272c	-	II.C.5	COG1132V	drugs-transport	transmembrane	ATP-binding	protein	ABC	transporter	essential
MTB_anc	C	A	nonsynonymous	Rv1273c	D522Y	1422487	1422487		1422487	coding	1422302..1424050	1422302	1424050	-	582	15608413	-	Rv1273c	-	II.C.5	COG1132V	drugs-transport	transmembrane	ATP-binding	protein	ABC	transporter	nonessential
MTB_anc	T	C	nonsynonymous	Rv1273c	S118G	1423699	1423699		1423699	coding	1422302..1424050	1422302	1424050	-	582	15608413	-	Rv1273c	-	II.C.5	COG1132V	drugs-transport	transmembrane	ATP-binding	protein	ABC	transporter	nonessential
MTB_anc	C	G	nonsynonymous	Rv1288	D62E	1441533	1441533		1441533	coding	1441348..1442718	1441348	1442718	+	456	15608428	-	Rv1288	-	V	COG0627R,COG1388M	hypothetical	protein	nonessential
MTB_anc	G	T	nonsynonymous	Rv1348	V322F	1514010	1514010		1514010	coding	1513047..1515626	1513047	1515626	+	859	15608488	-	Rv1348	-	II.C.5	COG1132V,COG2375P	drugs-transport	transmembrane	ATP-binding	protein	ABC	transporter	essential
MTB_anc	G	A	nonsynonymous	Rv1348	A653T	1515003	1515003		1515003	coding	1513047..1515626	1513047	1515626	+	859	15608488	-	Rv1348	-	II.C.5	COG1132V,COG2375P	drugs-transport	transmembrane	ATP-binding	protein	ABC	transporter	essential
MTB_anc	C	A	nonsynonymous	Rv1350	A47E	1517630	1517630		1517630	coding	1517491..1518234	1517491	1518234	+	247	15608490	fabG	Rv1350	-	I.H.1	COG1028IQR	3-ketoacyl-(acyl-carrier-protein)	reductase	essential
MTB_anc	C	T	nonsynonymous	Rv1350	S141F	1517912	1517912		1517912	coding	1517491..1518234	1517491	1518234	+	247	15608490	fabG	Rv1350	-	I.H.1	COG1028IQR	3-ketoacyl-(acyl-carrier-protein)	reductase	essential
MTB_anc	A	G	nonsynonymous	Rv1483	K41R	1673561	1673561		1673561	coding	1673440..1674183	1673440	1674183	+	247	15608621	fabG1	Rv1483	-	I.H.1	COG1028IQR	3-oxoacyl-[acyl-carrier	protein]	reductase	FabG1	DR-eth-inh	nonessential
MTB_anc	T	C	nonsynonymous	Rv1484	V78A	1674434	1674434		1674434	coding	1674202..1675011	1674202	1675011	+	269	15608622	inhA	Rv1484	-	I.H.1	COG0623I	enoyl-(acyl	carrier	protein)	reductase	DR-eth-inh	nonessential
MTB_anc	A	G	nonsynonymous	Rv1484	Q216R	1674848	1674848		1674848	coding	1674202..1675011	1674202	1675011	+	269	15608622	inhA	Rv1484	-	I.H.1	COG0623I	enoyl-(acyl	carrier	protein)	reductase	DR-eth-inh	nonessential
MTB_anc	C	A	nonsynonymous	Rv1686c	V20F	1912024	1912024		1912024	coding	1911401..1912081	1911401	1912081	-	226	15608824	-	Rv1686c	-	II.C.5	COG0842V	integral	membrane	protein	ABC	transporter	nonessential
MTB_anc	C	T	nonsynonymous	Rv1687c	D102N	1912617	1912617		1912617	coding	1912153..1912920	1912153	1912920	-	255	15608825	-	Rv1687c	-	III.A	COG1131V	ABC	transporter	ATP-binding	protein	nonessential
MTB_anc	C	T	nonsynonymous	Rv1819c	V603I	2062922	2062922		2062922	coding	2062809..2064728	2062809	2064728	-	639	15608956	-	Rv1819c	-	III.A.6	COG4178R	drugs-transport	transmembrane	ATP-binding	protein	ABC	transporter	nonessential
MTB_anc	G	A	nonsynonymous	Rv2006	V703M	2254108	2254108		2254108	coding	2252002..2255985	2252002	2255985	+	1327	57116935	otsB1	Rv2006	-	III.E	COG0637R,COG1554G,COG1877G	trehalose-6-phosphate	phosphatase	OtsB1	nonessential
MTB_anc	A	G	nonsynonymous	Rv2006	D1220G	2255660	2255660		2255660	coding	2252002..2255985	2252002	2255985	+	1327	57116935	otsB1	Rv2006	-	III.E	COG0637R,COG1554G,COG1877G	trehalose-6-phosphate	phosphatase	OtsB1	nonessential
MTB_anc	G	T	nonsynonymous	Rv2006	R1314L	2255942	2255942		2255942	coding	2252002..2255985	2252002	2255985	+	1327	57116935	otsB1	Rv2006	-	III.E	COG0637R,COG1554G,COG1877G	trehalose-6-phosphate	phosphatase	OtsB1	nonessential
MTB_anc	G	A	nonsynonymous	Rv2243	A199T	2517381	2517381		2517381	coding	2516787..2517695	2516787	2517695	+	302	15609380	fabD	Rv2243	-	I.H.1	COG0331I	acyl-carrier-protein	S-malonyltransferase	DR-inh	nonessential
MTB_anc	G	A	nonsynonymous	Rv2243	S275N	2517610	2517610		2517610	coding	2516787..2517695	2516787	2517695	+	302	15609380	fabD	Rv2243	-	I.H.1	COG0331I	acyl-carrier-protein	S-malonyltransferase	DR-inh	nonessential
MTB_anc	G	A	nonsynonymous	Rv2245	G269S	2518919	2518919		2518919	coding	2518115..2519365	2518115	2519365	+	416	15609382	kasA	Rv2245	-	I.H.1	COG0304IQ	3-oxoacyl-(acyl	carrier	protein)	synthase	II	DR-inh	essential
MTB_anc	G	A	nonsynonymous	Rv2245	G312S	2519048	2519048		2519048	coding	2518115..2519365	2518115	2519365	+	416	15609382	kasA	Rv2245	-	I.H.1	COG0304IQ	3-oxoacyl-(acyl	carrier	protein)	synthase	II	DR-inh	essential
MTB_anc	A	G	nonsynonymous	Rv2246	Y418C	2520648	2520648		2520648	coding	2519396..2520712	2519396	2520712	+	438	15609383	kasB	Rv2246	-	I.H.1	COG0304IQ	3-oxoacyl-(acyl	carrier	protein)	synthase	II	essential
MTB_anc	C	T	nonsynonymous	Rv2246	R437W	2520704	2520704		2520704	coding	2519396..2520712	2519396	2520712	+	438	15609383	kasB	Rv2246	-	I.H.1	COG0304IQ	3-oxoacyl-(acyl	carrier	protein)	synthase	II	essential
MTB_anc	A	G	nonsynonymous	Rv2247	D229G	2521428	2521428		2521428	coding	2520743..2522164	2520743	2522164	+	473	15609384	accD6	Rv2247	-	I.H.1	COG4799I	acetyl/propionyl-CoA	carboxylase	beta	subunit	AccD6	DR-inh	essential
MTB_anc	C	T	nonsynonymous	Rv2247	S277L	2521572	2521572		2521572	coding	2520743..2522164	2520743	2522164	+	473	15609384	accD6	Rv2247	-	I.H.1	COG4799I	acetyl/propionyl-CoA	carboxylase	beta	subunit	AccD6	DR-inh	essential
MTB_anc	G	A	nonsynonymous	Rv2247	R427H	2522022	2522022		2522022	coding	2520743..2522164	2520743	2522164	+	473	15609384	accD6	Rv2247	-	I.H.1	COG4799I	acetyl/propionyl-CoA	carboxylase	beta	subunit	AccD6	DR-inh	essential
MTB_anc	G	A	nonsynonymous	Rv2247	A448T	2522084	2522084		2522084	coding	2520743..2522164	2520743	2522164	+	473	15609384	accD6	Rv2247	-	I.H.1	COG4799I	acetyl/propionyl-CoA	carboxylase	beta	subunit	AccD6	DR-inh	essential
MTB_anc	G	A	nonsynonymous	Rv2524c	R2771C	2841022	2841022		2841022	coding	2840123..2849332	2840123	2849332	-	3069	15609661	fas	Rv2524c	-	I.H.1	COG0304IQ,COG0331I,COG2030I,COG4981I,COG4982I	fatty	acid	synthase	essential
MTB_anc	C	A	nonsynonymous	Rv2524c	A2699S	2841238	2841238		2841238	coding	2840123..2849332	2840123	2849332	-	3069	15609661	fas	Rv2524c	-	I.H.1	COG0304IQ,COG0331I,COG2030I,COG4981I,COG4982I	fatty	acid	synthase	essential
MTB_anc	G	T	nonsynonymous	Rv2524c	T2595N	2841549	2841549		2841549	coding	2840123..2849332	2840123	2849332	-	3069	15609661	fas	Rv2524c	-	I.H.1	COG0304IQ,COG0331I,COG2030I,COG4981I,COG4982I	fatty	acid	synthase	essential
MTB_anc	G	C	nonsynonymous	Rv2524c	A2534G	2841732	2841732		2841732	coding	2840123..2849332	2840123	2849332	-	3069	15609661	fas	Rv2524c	-	I.H.1	COG0304IQ,COG0331I,COG2030I,COG4981I,COG4982I	fatty	acid	synthase	essential
MTB_anc	C	G	nonsynonymous	Rv2524c	W2430C	2842043	2842043		2842043	coding	2840123..2849332	2840123	2849332	-	3069	15609661	fas	Rv2524c	-	I.H.1	COG0304IQ,COG0331I,COG2030I,COG4981I,COG4982I	fatty	acid	synthase	essential
MTB_anc	G	T	nonsynonymous	Rv2524c	T1848N	2843790	2843790		2843790	coding	2840123..2849332	2840123	2849332	-	3069	15609661	fas	Rv2524c	-	I.H.1	COG0304IQ,COG0331I,COG2030I,COG4981I,COG4982I	fatty	acid	synthase	essential
MTB_anc	G	A	nonsynonymous	Rv2524c	P1736L	2844126	2844126		2844126	coding	2840123..2849332	2840123	2849332	-	3069	15609661	fas	Rv2524c	-	I.H.1	COG0304IQ,COG0331I,COG2030I,COG4981I,COG4982I	fatty	acid	synthase	essential
MTB_anc	C	A	nonsynonymous	Rv2524c	G1596V	2844546	2844546		2844546	coding	2840123..2849332	2840123	2849332	-	3069	15609661	fas	Rv2524c	-	I.H.1	COG0304IQ,COG0331I,COG2030I,COG4981I,COG4982I	fatty	acid	synthase	essential
MTB_anc	C	G	nonsynonymous	Rv2524c	G672A	2847318	2847318		2847318	coding	2840123..2849332	2840123	2849332	-	3069	15609661	fas	Rv2524c	-	I.H.1	COG0304IQ,COG0331I,COG2030I,COG4981I,COG4982I	fatty	acid	synthase	essential
MTB_anc	G	A	nonsynonymous	Rv2524c	A178V	2848800	2848800		2848800	coding	2840123..2849332	2840123	2849332	-	3069	15609661	fas	Rv2524c	-	I.H.1	COG0304IQ,COG0331I,COG2030I,COG4981I,COG4982I	fatty	acid	synthase	essential
MTB_anc	A	G	nonsynonymous	Rv3057c	V275A	3417839	3417839		3417839	coding	3417799..3418662	3417799	3418662	-	287	15610194	-	Rv3057c	-	VI	COG1028IQR	short	chain	dehydrogenase	nonessential
MTB_anc	C	G	nonsynonymous	Rv3057c	D210H	3418035	3418035		3418035	coding	3417799..3418662	3417799	3418662	-	287	15610194	-	Rv3057c	-	VI	COG1028IQR	short	chain	dehydrogenase	nonessential
MTB_anc	T	G	nonsynonymous	Rv3057c	D112A	3418328	3418328		3418328	coding	3417799..3418662	3417799	3418662	-	287	15610194	-	Rv3057c	-	VI	COG1028IQR	short	chain	dehydrogenase	nonessential
MTB_anc	C	T	nonsynonymous	Rv3057c	V93M	3418386	3418386		3418386	coding	3417799..3418662	3417799	3418662	-	287	15610194	-	Rv3057c	-	VI	COG1028IQR	short	chain	dehydrogenase	nonessential
MTB_anc	A	C	nonsynonymous	Rv3082c	L316R	3447480	3447480		3447480	coding	3447404..3448426	3447404	3448426	-	340	15610219	virS	Rv3082c	-	I.J.1	COG2207K	virulence-regulating	transcriptional	regulator	VirS	nonessential
MTB_anc	C	T	nonsynonymous	Rv3082c	G38D	3448314	3448314		3448314	coding	3447404..3448426	3447404	3448426	-	340	15610219	virS	Rv3082c	-	I.J.1	COG2207K	virulence-regulating	transcriptional	regulator	VirS	nonessential
MTB_anc	T	C	nonsynonymous	Rv3229c	K214R	3606394	3606394		3606394	coding	3605751..3607034	3605751	3607034	-	427	57117078	-	Rv3229c	-	I.H.2	COG3239I	linoleoyl-CoA	desaturase	essential
MTB_anc	A	G	nonsynonymous	Rv3280	D345G	3663095	3663095		3663095	coding	3662062..3663708	3662062	3663708	+	548	15610416	accD5	Rv3280	-	I.H.1	COG4799I	propionyl-CoA	carboxylase	beta	chain	nonessential
MTB_anc	T	C	nonsynonymous	Rv3372	V52A	3786468	3786468		3786468	coding	3786314..3787489	3786314	3787489	+	391	15610508	otsB2	Rv3372	-	III.E	COG0637R,COG1877G	trehalose	6-phosphate	phosphatase	essential
MTB_anc	G	A	nonsynonymous	Rv3392c	H167Y	3807939	3807939		3807939	coding	3807574..3808437	3807574	3808437	-	287	15610528	cmaA1	Rv3392c	-	I.H.2	COG2230M	cyclopropane-fatty-acyl-phospholipid	synthase	1	CMAA1	(cyclopropane	fatty	acid
MTB_anc	C	T	nonsynonymous	Rv3392c	S112N	3808103	3808103		3808103	coding	3807574..3808437	3807574	3808437	-	287	15610528	cmaA1	Rv3392c	-	I.H.2	COG2230M	cyclopropane-fatty-acyl-phospholipid	synthase	1	CMAA1	(cyclopropane	fatty	acid
MTB_anc	G	T	nonsynonymous	Rv3799c	P258T	4255177	4255177		4255177	coding	4254380..4255948	4254380	4255948	-	522	57117158	accD4	Rv3799c	-	I.H.1	COG4799I	propionyl-CoA	carboxylase	beta	chain	essential
MTB_anc	G	T	nonsynonymous	Rv3799c	P90T	4255681	4255681		4255681	coding	4254380..4255948	4254380	4255948	-	522	57117158	accD4	Rv3799c	-	I.H.1	COG4799I	propionyl-CoA	carboxylase	beta	chain	essential
MTB_anc	G	T	nonsynonymous	Rv3800c	A1646D	4256210	4256210		4256210	coding	4255945..4261146	4255945	4261146	-	1733	15610936	pks13	Rv3800c	-	I.I	COG3319Q,COG3321Q	polyketide	synthase	PKS13	essential
MTB_anc	G	A	nonsynonymous	Rv3800c	T1014M	4258106	4258106		4258106	coding	4255945..4261146	4255945	4261146	-	1733	15610936	pks13	Rv3800c	-	I.I	COG3319Q,COG3321Q	polyketide	synthase	PKS13	essential
MTB_anc	G	C	nonsynonymous	Rv3800c	A523G	4259579	4259579		4259579	coding	4255945..4261146	4255945	4261146	-	1733	15610936	pks13	Rv3800c	-	I.I	COG3319Q,COG3321Q	polyketide	synthase	PKS13	essential
MTB_anc	A	G	nonsynonymous	Rv3801c	V523A	4261499	4261499		4261499	coding	4261153..4263066	4261153	4263066	-	637	15610937	fadD32	Rv3801c	-	I.A.3	COG0318IQ	acyl-CoA	synthetase	essential
MTB_anc	C	T	nonsynonymous	Rv3801c	G227S	4262388	4262388		4262388	coding	4261153..4263066	4261153	4263066	-	637	15610937	fadD32	Rv3801c	-	I.A.3	COG0318IQ	acyl-CoA	synthetase	essential
MTB_anc	C	A	nonsynonymous	Rv3802c	V50F	4264218	4264218		4264218	coding	4263355..4264365	4263355	4264365	-	336	15610938	-	Rv3802c	-	II.C.4	-	hypothetical	protein	essential
MTB_anc	C	G	nonsynonymous	Rv3803c	W213S	4264825	4264825		4264825	coding	4264563..4265462	4264563	4265462	-	299	57117159	fbpD	Rv3803c	-	I.H.3	COG0627R	secreted	MPT51/MPB51	antigen	protein	FBPD	(MPT51/MPB51	antigen
MTB_anc	T	C	nonsynonymous	Rv3804c	T145A	4266226	4266226		4266226	coding	4265642..4266658	4265642	4266658	-	338	15610940	fbpA	Rv3804c	-	I.H.3	COG0627R	secreted	antigen	85-A	FBPA	(Mycolyl	transferase	85A)

## Sheet: Sheet3
157591	191436	191483	191634	192924	193045	226929	227386	227900	227976	229303	229485	230170	291977	559919	560275	560666	594070	624838	624935	736710	736919	738522	738820	738837	867745	1007708	1008113	1083755	1084091	1085623	1086648	1086896	1087193	1087210	1087279	1222046	1268231	1268649	1268819	1421403	1422487	1423699	1441533	1514010	1515003	1517630	1517912	1673561	1674434
[truncated: 48 more columns]
